# Supplementary material for: Cullin4 E3 Ubiquitin Ligases Regulate Male Gonocyte Migration, Proliferation and Blood-Testis Barrier Homeostasis
Source: Cells. 2021 Oct 13;10(10):2732. doi: 10.3390/cells10102732 (PMC8535100; doi:10.3390/cells10102732)
Supplement: Supplementary file 1 [file cells-10-02732-s001.zip]

Archive with 1 entries (1 files):
- cells-1386865-supplementary.pdf
